# Supplementary material for: Case Report: A Novel Homozygous Mutation in MYF5 Due to Paternal Uniparental Isodisomy of Chromosome 12 in a Case of External Ophthalmoplegia With Rib and Vertebral Anomalies
Source: Front Genet. 2022 Feb 3;12:780363. doi: 10.3389/fgene.2021.780363 (PMC8851471; doi:10.3389/fgene.2021.780363)
Supplement: Supplementary file 1 [file DataSheet1.zip]

Archive with 3 entries (2 files):
- Supplementary Materials/Supplementary Excel 1.xlsx
- Supplementary Materials/Supplementary Tables and Figures-2021-12-13.docx
- Supplementary Materials/
